# Supplementary material for: Decisions with Uncertain Consequences—A Total Ordering on Loss-Distributions
Source: PLoS One. 2016 Dec 28;11(12):e0168583. doi: 10.1371/journal.pone.0168583 (PMC5193423; doi:10.1371/journal.pone.0168583)
Supplement: S1 File — Both are available as supporting information to this article. (ZIP) [file pone.0168583.s002.zip]

Archive with 2 entries (2 files):
- 1506.07368v4.pdf
- 1511.08591v1.pdf
